# Supplementary material for: Chronic air pollution-induced subclinical airway inflammation and polygenic susceptibility
Source: Respir Res. 2022 Sep 23;23:265. doi: 10.1186/s12931-022-02179-3 (PMC9508765; doi:10.1186/s12931-022-02179-3)
Supplement: Supplementary file 1 — Additional file 1. Air pollution assignment within the European Study of Cohorts for Air Pollution Effects. Details of air pollution measurements. Genotyping, quality control and imputation. Details of genotyping, quality control and imputation. [file 12931_2022_2179_MOESM1_ESM.xlsx]

## Sheet: Table S1
	Table S1: Information on 279 Single Nucleotide Polymorphisms (SNPs) from the genome-wide association study on lung function and chronic obstructive lung disease by Shrine et al. (2019; n=400,102). 278 SNPs were included in our calculation of the polygenic risk score. Marked SNPs (*) were also included in our polygenic risk score of sentinel SNPs belonging to causal genes (see Table S10).
	CHROM	rsID	POS	SNP	REF	ALT	MAF	TYPED	R2	ER2
	1	rs9661802	6678864	1:6678864:A:C	A	C	0.319966	IMPUTED	0.9611	NA
	1	rs9435733*	17308254	1:17308254:T:C	T	C	0.446246	IMPUTED	0.97291	NA
	1	rs12737805	22612690	1:22612690:A:G	A	G	0.217577	GENOTYPED	0.99843	0.97494
	1	rs9438626*	26775367	1:26775367:G:C	G	C	0.186007	IMPUTED	0.98195	NA
	1	rs12096239*	26796922	1:26796922:G:C	G	C	0.260239	IMPUTED	0.9615	NA
	1	rs755249*	39995074	1:39995074:C:T	C	T	0.250853	IMPUTED	0.97668	NA
	1	rs1416685	51243374	1:51243374:G:C	G	C	0.394198	IMPUTED	0.94184	NA
	1	rs72673461	60966772	1:60966772:T:G	T	G	0.0392491	IMPUTED	0.97984	NA
	1	rs9661687*	78387270	1:78387270:C:T	C	T	0.150171	IMPUTED	0.92795	NA
	1	rs1192415	92077097	1:92077097:G:A	G	A	0.164676	GENOTYPED	1	1
	1	rs10874851	92106637	1:92106637:A:C	A	C	0.472696	GENOTYPED	0.99977	0.9897
	1	rs11165787	92381483	1:92381483:A:G	A	G	0.319966	IMPUTED	0.98379	NA
	1	rs9970286*	111737398	1:111737398:G:A	G	A	0.348976	IMPUTED	0.93985	NA
	1	rs35043843	118911295	1:118911295:T:G	T	G	0.235495	IMPUTED	0.98722	NA
	1	rs11205354*	150249101	1:150249101:C:A	C	A	0.454778	IMPUTED	0.87218	NA
	1	rs878471	150547747	1:150547747:G:A	G	A	0.421502	IMPUTED	0.92254	NA
	1	rs141942982*	155137395	1:155137395:G:T	G	T	0.087884	IMPUTED	0.97878	NA
	1	rs4651005*	178719306	1:178719306:C:T	C	T	0.307167	IMPUTED	0.94309	NA
	1	rs2146098	186090370	1:186090370:A:G	A	G	0.369454	GENOTYPED	0.99973	0.99164
	1	rs17531405	186113852	1:186113852:G:C	G	C	0.170648	IMPUTED	0.94062	NA
	1	rs10919604	198898157	1:198898157:A:G	A	G	0.412969	IMPUTED	0.95194	NA
	1	rs2816992	200069216	1:200069216:A:G	A	G	0.409556	IMPUTED	0.94141	NA
	1	rs4309038*	201884647	1:201884647:G:C	G	C	0.43686	IMPUTED	0.96221	NA
	1	rs1008833	204426295	1:204426295:A:G	A	G	0.15273	IMPUTED	0.96585	NA
	1	rs556648	215120596	1:215120596:G:A	G	A	0.198805	IMPUTED	0.96242	NA
	1	rs2799098	218521609	1:218521609:G:A	G	A	0.167235	GENOTYPED	0.99429	0.885
	1	rs6604614*	218631452	1:218631452:C:G	C	G	0.307167	IMPUTED	0.9643	NA
	1	rs28613267	218855029	1:218855029:G:C	G	C	0.480375	IMPUTED	0.97625	NA
	1	rs75128958	219483218	1:219483218:G:A	G	A	0.0819113	IMPUTED	0.97753	NA
	1	rs1338227	219853742	1:219853742:G:T	G	T	0.457338	IMPUTED	0.9466	NA
	1	rs17009288	221204299	1:221204299:A:C	A	C	0.300341	IMPUTED	0.97993	NA
	1	rs12757436	221631938	1:221631938:G:A	G	A	0.334471	IMPUTED	0.95516	NA
	1	rs2355237	239857524	1:239857524:A:G	A	G	0.488055	IMPUTED	0.97482	NA
	2	rs2544536	15906854	2:15906854:T:C	T	C	0.462457	IMPUTED	0.97985	NA
	2	rs55884799	18287623	2:18287623:T:C	T	C	0.188567	GENOTYPED	0.99964	0.98803
	2	rs6751968	18570024	2:18570024:C:A	C	A	0.159556	IMPUTED	0.99534	NA
	2	rs13430465	18702313	2:18702313:C:T	C	T	0.0614334	IMPUTED	0.97395	NA
	2	rs13009582*	24018480	2:24018480:G:A	G	A	0.447099	IMPUTED	0.96815	NA
	2	rs732990	26842146	2:26842146:C:G	C	G	0.447952	IMPUTED	0.95604	NA
	2	rs4952564*	42243850	2:42243850:A:G	A	G	0.317406	IMPUTED	0.97305	NA
	2	rs3791679	56096892	2:56096892:A:G	A	G	0.261092	IMPUTED	0.9897	NA
	2	rs12470864	102926362	2:102926362:G:A	G	A	0.366041	IMPUTED	0.99261	NA
	2	rs62168891	135672187	2:135672187:C:T	C	T	0.481229	IMPUTED	0.87468	NA
	2	rs1406225	145797829	2:145797829:G:T	G	T	0.282423	IMPUTED	0.98194	NA
	2	rs72902177	157016257	2:157016257:C:T	C	T	0.125427	IMPUTED	0.98109	NA
	2	rs7424771	161276378	2:161276378:G:A	G	A	0.421502	IMPUTED	0.97361	NA
	2	rs2304340	179260382	2:179260382:A:G	A	G	0.393345	IMPUTED	0.90645	NA
	2	rs2084448*	187530520	2:187530520:T:C	T	C	0.31058	IMPUTED	0.96952	NA
	2	rs1249096	199723365	2:199723365:G:A	G	A	0.418089	IMPUTED	0.9673	NA
	2	rs985256*	201208692	2:201208692:A:C	A	C	0.207338	IMPUTED	0.95754	NA
	2	rs12997625	202970250	2:202970250:C:T	C	T	0.489761	IMPUTED	0.978	NA
	2	rs6435952	217614730	2:217614730:A:T	A	T	0.170648	IMPUTED	0.89318	NA
	2	rs4294980	218604356	2:218604356:G:A	G	A	0.209898	GENOTYPED	0.99895	0.96543
	2	rs2571445	218683154	2:218683154:A:G	A	G	0.392491	GENOTYPED	0.99965	0.9874
	2	rs4674407	220382700	2:220382700:C:T	C	T	0.46843	IMPUTED	0.93683	NA
	2	rs62201738	229502197	2:229502197:A:C	A	C	0.0648464	IMPUTED	0.98206	NA
	2	rs6710301*	239441308	2:239441308:C:A	C	A	0.154437	IMPUTED	0.98074	NA
	2	rs6431620	239604970	2:239604970:T:G	T	G	0.224403	IMPUTED	0.95355	NA
	2	rs4308141	239881309	2:239881309:C:G	C	G	0.204778	IMPUTED	0.9857	NA
	2	rs6437219*	241844033	2:241844033:C:T	C	T	0.485495	IMPUTED	0.86679	NA
	2	rs6733504	242495953	2:242495953:A:G	A	G	0.442833	IMPUTED	0.97953	NA
	3	rs2974389	13787641	3:13787641:A:G	A	G	0.422355	IMPUTED	0.97289	NA
	3	rs73048404	25179533	3:25179533:T:G	T	G	0.134812	IMPUTED	0.98405	NA
	3	rs1529672	25520582	3:25520582:C:A	C	A	0.15785	IMPUTED	0.93969	NA
	3	rs17666332	29469675	3:29469675:T:G	T	G	0.290102	IMPUTED	0.95178	NA
	3	rs12715478	55152319	3:55152319:A:G	A	G	0.386519	GENOTYPED	0.99873	0.97789
	3	rs6445932*	57879611	3:57879611:T:G	T	G	0.246587	IMPUTED	0.97279	NA
	3	rs4132748	67455803	3:67455803:T:C	T	C	0.336177	IMPUTED	0.95138	NA
	3	rs35480566	71583177	3:71583177:A:G	A	G	0.424915	IMPUTED	0.97725	NA
	3	rs586936	73862616	3:73862616:G:A	G	A	0.399317	IMPUTED	0.9462	NA
	3	rs12497779	98822050	3:98822050:G:T	G	T	0.219283	IMPUTED	0.97615	NA
	3	rs1610265*	99420192	3:99420192:C:T	C	T	0.0682594	IMPUTED	0.98048	NA
	3	rs2999090	127931340	3:127931340:G:A	G	A	0.127133	IMPUTED	0.87116	NA
	3	rs12634907*	158226886	3:158226886:A:G	A	G	0.343003	IMPUTED	0.99027	NA
	3	rs1799807*	165548529	3:165548529:T:C	T	C	0.0238908	GENOTYPED	0.99675	0.92678
	3	rs879394	168709843	3:168709843:G:T	G	T	0.233788	IMPUTED	0.96451	NA
	3	rs78101726	169295436	3:169295436:A:G	A	G	0.142491	IMPUTED	0.99136	NA
	3	rs6780171	185503456	3:185503456:T:A	T	A	0.279863	IMPUTED	0.97496	NA
	4	rs62289340	7879027	4:7879027:C:T	C	T	0.453925	IMPUTED	0.98193	NA
	4	rs12331869	56012149	4:56012149:A:G	A	G	0.171502	IMPUTED	0.90728	NA
	4	rs62316310*	75676529	4:75676529:G:A	G	A	0.270478	IMPUTED	0.95377	NA
	4	rs11098196	79403952	4:79403952:G:T	G	T	0.417235	IMPUTED	0.96311	NA
	4	rs2609279	89855495	4:89855495:T:C	T	C	0.201365	IMPUTED	0.93092	NA
	4	rs2869966	89869078	4:89869078:C:T	C	T	0.400171	GENOTYPED	1	1
	4	rs6533183	106133184	4:106133184:C:T	C	T	0.368601	IMPUTED	0.96965	NA
	4	rs11722225*	106766430	4:106766430:T:C	T	C	0.0622867	IMPUTED	0.98453	NA
	4	rs34712979*	106819053	4:106819053:G:A	G	A	0.278157	IMPUTED	0.85938	NA
	4	rs13109426	145330628	4:145330628:G:A	G	A	0.403584	IMPUTED	0.96436	NA
	4	rs13116999	145442364	4:145442364:G:A	G	A	0.390785	IMPUTED	0.93885	NA
	4	rs13141641	145506456	4:145506456:T:C	T	C	0.459044	GENOTYPED	0.99791	0.97443
	4	rs2353940	145740898	4:145740898:T:C	T	C	0.237201	IMPUTED	0.90683	NA
	5	rs11739847*	609661	5:609661:G:A	G	A	0.164676	IMPUTED	0.97979	NA
	5	rs268717	33352738	5:33352738:C:T	C	T	0.087884	IMPUTED	0.88013	NA
	5	rs4866846	43976162	5:43976162:A:G	A	G	0.150171	IMPUTED	0.84318	NA
	5	rs6859730	44367221	5:44367221:A:T	A	T	0.345563	IMPUTED	0.94198	NA
	5	rs12522114	52187038	5:52187038:C:A	C	A	0.261092	IMPUTED	0.97267	NA
	5	rs2441026	53444498	5:53444498:C:T	C	T	0.446246	IMPUTED	0.95258	NA
	5	rs425102*	77396400	5:77396400:T:G	T	G	0.230375	IMPUTED	0.98678	NA
	5	rs987068*	95025146	5:95025146:G:C	G	C	0.290956	IMPUTED	0.93995	NA
	5	rs10059661	121410529	5:121410529:C:G	C	G	0.168089	IMPUTED	0.93157	NA
	5	rs17163397	128767384	5:128767384:A:G	A	G	0.115188	IMPUTED	0.97172	NA
	5	rs3843503*	131466629	5:131466629:T:A	T	A	0.397611	IMPUTED	0.93013	NA
	5	rs7733410	147856522	5:147856522:G:A	G	A	0.429181	IMPUTED	0.95174	NA
	5	rs1800888	148206885	5:148206885:C:T	C	T	0.0119454	IMPUTED	0.90374	NA
	5	rs11952673	148652302	5:148652302:G:T	G	T	0.348123	IMPUTED	0.933	NA
	5	rs11134766*	156908317	5:156908317:C:T	C	T	0.0784983	IMPUTED	0.98934	NA
	5	rs11134789*	156944199	5:156944199:C:A	C	A	0.326792	IMPUTED	0.98565	NA
	5	rs10059996	170901463	5:170901463:T:G	T	G	0.34215	IMPUTED	0.86327	NA
	5	rs79898473	179598771	5:179598771:T:C	T	C	0.328498	IMPUTED	0.98228	NA
	6	rs1294417	6741932	6:6741932:T:C	T	C	0.430887	IMPUTED	0.97567	NA
	6	rs2076295*	7563232	6:7563232:T:G	T	G	0.478669	IMPUTED	0.96498	NA
	6	rs12198986	7720059	6:7720059:G:A	G	A	0.486348	GENOTYPED	0.99901	0.99038
	6	rs10498672	7797840	6:7797840:C:G	C	G	0.178328	IMPUTED	0.98245	NA
	6	rs13198081	22017543	6:22017543:G:C	G	C	0.351536	IMPUTED	0.97133	NA
	6	rs7752448	28301099	6:28301099:A:G	A	G	0.107509	GENOTYPED	1	1
	6	rs2070600	32151443	6:32151443:C:T	C	T	0.0469283	GENOTYPED	0.99999	0.9956
	6	rs9689096	34188892	6:34188892:A:C	A	C	0.0503413	IMPUTED	0.94032	NA
	6	rs9357446	44447598	6:44447598:G:A	G	A	0.483788	GENOTYPED	0.99659	0.9252
	6	rs12202314	45530471	6:45530471:T:C	T	C	0.330205	IMPUTED	0.9697	NA
	6	rs9472541	45622748	6:45622748:T:A	T	A	0.274744	IMPUTED	0.98962	NA
	6	rs2894837*	56336406	6:56336406:A:G	A	G	0.334471	IMPUTED	0.94604	NA
	6	rs13206405	73663814	6:73663814:C:A	C	A	0.201365	GENOTYPED	0.99979	0.99572
	6	rs2798641	109268050	6:109268050:C:T	C	T	0.203072	GENOTYPED	1	1
	6	rs6918725*	126990392	6:126990392:T:G	T	G	0.491468	IMPUTED	0.94448	NA
	6	rs2627237	134339265	6:134339265:A:G	A	G	0.383959	IMPUTED	0.92812	NA
	6	rs1102077	140271357	6:140271357:A:C	A	C	0.233788	IMPUTED	0.9867	NA
	6	rs9385988	142560957	6:142560957:A:G	A	G	0.270478	IMPUTED	0.96119	NA
	6	rs17280293*	142688969	6:142688969:A:G	A	G	0.0230375	GENOTYPED	0.99752	0.82405
	6	rs7753012	142745883	6:142745883:T:G	T	G	0.3157	IMPUTED	0.97368	NA
	6	rs9274247	32663518	6:32663518:G:A	G	A	NA	NA	NA	NA
	7	rs4318980*	7256490	7:7256490:G:A	G	A	0.433447	IMPUTED	0.97344	NA
	7	rs4721442	15506007	7:15506007:T:G	T	G	0.183447	IMPUTED	0.97723	NA
	7	rs4721457	15872324	7:15872324:T:C	T	C	0.135666	IMPUTED	0.97899	NA
	7	rs559233	26848830	7:26848830:T:C	T	C	0.455631	IMPUTED	0.95546	NA
	7	rs62454414	27182329	7:27182329:T:G	T	G	0.146758	GENOTYPED	0.99676	0.93439
	7	rs1513272*	28200097	7:28200097:C:T	C	T	0.488908	IMPUTED	0.96558	NA
	7	rs17232687	46448518	7:46448518:T:C	T	C	0.483788	IMPUTED	0.935	NA
	7	rs12707691	84569510	7:84569510:C:G	C	G	0.316553	IMPUTED	0.97674	NA
	7	rs2261360	99692993	7:99692993:G:T	G	T	0.235495	IMPUTED	0.97876	NA
	7	rs193686*	116431427	7:116431427:C:T	C	T	0.288396	IMPUTED	0.87511	NA
	7	rs12698403	156127246	7:156127246:G:A	G	A	0.452218	IMPUTED	0.97772	NA
	8	rs330939	9018590	8:9018590:T:G	T	G	0.37372	GENOTYPED	0.99483	0.94761
	8	rs4128298	11823332	8:11823332:T:C	T	C	0.283276	IMPUTED	0.91879	NA
	8	rs7465401	70367248	8:70367248:T:C	T	C	0.27901	IMPUTED	0.98739	NA
	8	rs7838717	145504343	8:145504343:T:C	T	C	0.381399	IMPUTED	0.89824	NA
	9	rs771662	1568941	9:1568941:T:C	T	C	0.34471	IMPUTED	0.93271	NA
	9	rs1570203	4120648	9:4120648:G:A	G	A	0.464164	IMPUTED	0.97881	NA
	9	rs7041139	18013733	9:18013733:C:T	C	T	0.312287	IMPUTED	0.98138	NA
	9	rs1107677	23587027	9:23587027:C:T	C	T	0.496587	IMPUTED	0.91857	NA
	9	rs28446321	98266855	9:98266855:T:A	T	A	0.0921502	IMPUTED	0.97278	NA
	9	rs72743974	98878881	9:98878881:A:G	A	G	0.164676	IMPUTED	0.99219	NA
	9	rs57649467	101632854	9:101632854:G:A	G	A	0.386519	IMPUTED	0.97595	NA
	9	rs1491106	109483517	9:109483517:G:T	G	T	0.382253	IMPUTED	0.90486	NA
	9	rs10983184	119234058	9:119234058:C:T	C	T	0.352389	IMPUTED	0.94153	NA
	9	rs967497*	131943843	9:131943843:A:G	A	G	0.298635	GENOTYPED	0.99948	0.98199
	9	rs7024579*	139100413	9:139100413:C:T	C	T	0.296075	IMPUTED	0.97059	NA
	9	rs4073153*	139259349	9:139259349:A:G	A	G	0.472696	IMPUTED	0.93843	NA
	10	rs7090277*	12278021	10:12278021:T:A	T	A	0.458191	IMPUTED	0.96885	NA
	10	rs7914842	30268770	10:30268770:A:G	A	G	0.451365	IMPUTED	0.91363	NA
	10	rs1274475	34480582	10:34480582:G:A	G	A	0.377133	IMPUTED	0.8538	NA
	10	rs7082066	64998971	10:64998971:A:G	A	G	0.182594	IMPUTED	0.94711	NA
	10	rs10998018*	69962954	10:69962954:G:A	G	A	0.473549	IMPUTED	0.9848	NA
	10	rs7098573	75580014	10:75580014:G:A	G	A	0.268771	IMPUTED	0.94492	NA
	10	rs60820984	75639578	10:75639578:C:T	C	T	0.196246	IMPUTED	0.97573	NA
	10	rs1259605	77119039	10:77119039:C:T	C	T	0.261945	IMPUTED	0.90438	NA
	10	rs2637254	78312002	10:78312002:G:A	G	A	0.487201	IMPUTED	0.97806	NA
	10	rs721917	81706324	10:81706324:A:G	A	G	0.43942	IMPUTED	0.98253	NA
	10	rs11191841	105639611	10:105639611:T:C	T	C	0.479522	IMPUTED	0.97564	NA
	10	rs4279944	124297637	10:124297637:C:T	C	T	0.175768	IMPUTED	0.93195	NA
	11	rs10836366	35308988	11:35308988:T:C	T	C	0.266212	IMPUTED	0.99084	NA
	11	rs17596617	43690717	11:43690717:C:T	C	T	0.308874	IMPUTED	0.96651	NA
	11	rs10838435	45244903	11:45244903:C:G	C	G	0.147611	IMPUTED	0.93361	NA
	11	rs71490394*	62370155	11:62370155:G:A	G	A	0.354096	IMPUTED	0.96319	NA
	11	rs2027761*	73036179	11:73036179:C:T	C	T	0.119454	IMPUTED	0.98168	NA
	11	rs11234768	86448839	11:86448839:T:C	T	C	0.15785	GENOTYPED	0.9987	0.96115
	11	rs541601	126009500	11:126009500:T:C	T	C	0.174915	IMPUTED	0.85737	NA
	12	rs56196860	2908330	12:2908330:C:A	C	A	0.0204778	IMPUTED	0.66036	NA
	12	rs12811814	4243749	12:4243749:T:C	T	C	0.458191	IMPUTED	0.87792	NA
	12	rs10841302	19808912	12:19808912:G:C	G	C	0.462457	IMPUTED	0.94683	NA
	12	rs7977418	28588242	12:28588242:T:C	T	C	0.444539	IMPUTED	0.97561	NA
	12	rs1689510*	56396768	12:56396768:G:C	G	C	0.324232	IMPUTED	0.97561	NA
	12	rs11172113*	57527283	12:57527283:T:C	T	C	0.432594	GENOTYPED	0.99669	0.92408
	12	rs1244869	65075332	12:65075332:T:G	T	G	0.345563	IMPUTED	0.96176	NA
	12	rs12825748	65793153	12:65793153:G:C	G	C	0.294369	IMPUTED	0.95051	NA
	12	rs11176001	66409367	12:66409367:C:A	C	A	0.129693	IMPUTED	0.96422	NA
	12	rs56390486	85719906	12:85719906:G:A	G	A	0.276451	IMPUTED	0.97204	NA
	12	rs9788269	94194890	12:94194890:A:G	A	G	0.244027	GENOTYPED	0.99886	0.96501
	12	rs113745635*	95554771	12:95554771:C:T	C	T	0.203072	IMPUTED	0.98545	NA
	12	rs7970544	96242109	12:96242109:T:G	T	G	0.187713	IMPUTED	0.97739	NA
	12	rs972936	102824921	12:102824921:T:C	T	C	0.237201	IMPUTED	0.89846	NA
	12	rs2701110	114669870	12:114669870:C:A	C	A	0.162969	IMPUTED	0.97548	NA
	12	rs10850377	115201436	12:115201436:G:A	G	A	0.354096	IMPUTED	0.93853	NA
	12	rs35505	115501127	12:115501127:G:A	G	A	0.320819	IMPUTED	0.95249	NA
	13	rs9533803	44820608	13:44820608:C:T	C	T	0.215017	IMPUTED	0.9457	NA
	13	rs2812208	50707087	13:50707087:G:C	G	C	0.0238908	IMPUTED	0.97188	NA
	13	rs803765	71647588	13:71647588:C:A	C	A	0.296928	IMPUTED	0.95648	NA
	13	rs4885681	80467235	13:80467235:C:T	C	T	0.237201	IMPUTED	0.89582	NA
	13	rs11620380*	99665512	13:99665512:C:A	C	A	0.116041	IMPUTED	0.98893	NA
	13	rs9634470	109918493	13:109918493:T:C	T	C	0.267918	IMPUTED	0.9853	NA
	14	rs1951121	23429729	14:23429729:T:G	T	G	0.391638	IMPUTED	0.97142	NA
	14	rs74053129	54346010	14:54346010:G:A	G	A	0.0887372	IMPUTED	0.93948	NA
	14	rs35107139	54419106	14:54419106:A:C	A	C	0.414676	GENOTYPED	0.99006	0.89004
	14	rs10141786	74817418	14:74817418:A:G	A	G	0.395904	IMPUTED	0.93586	NA
	14	rs1756281	84338431	14:84338431:A:G	A	G	0.324232	IMPUTED	0.92258	NA
	14	rs11160037	92512143	14:92512143:A:G	A	G	0.399317	IMPUTED	0.98817	NA
	14	rs11621587	93098339	14:93098339:G:C	G	C	0.148464	IMPUTED	0.98409	NA
	15	rs34245505	40397191	15:40397191:C:G	C	G	0.22099	IMPUTED	0.95356	NA
	15	rs2304645	40716253	15:40716253:G:C	G	C	0.467577	IMPUTED	0.97796	NA
	15	rs4924525*	41255396	15:41255396:C:A	C	A	0.481229	IMPUTED	0.956	NA
	15	rs2012453*	41840238	15:41840238:A:G	A	G	0.41041	IMPUTED	0.95112	NA
	15	rs56383987	41953211	15:41953211:C:T	C	T	0.0486348	IMPUTED	0.86133	NA
	15	rs79234094	49409527	15:49409527:G:A	G	A	0.268771	IMPUTED	0.87435	NA
	15	rs35251997	49706145	15:49706145:A:T	A	T	0.0776451	IMPUTED	0.9449	NA
	15	rs62012772	63866877	15:63866877:T:C	T	C	0.193686	IMPUTED	0.9442	NA
	15	rs12917612*	67491274	15:67491274:C:A	C	A	0.22099	IMPUTED	0.92771	NA
	15	rs1441358*	71612514	15:71612514:T:G	T	G	0.320819	IMPUTED	0.99105	NA
	15	rs62015883	71803450	15:71803450:C:T	C	T	0.182594	IMPUTED	0.9169	NA
	15	rs7176074	73833600	15:73833600:G:T	G	T	0.0375427	IMPUTED	0.93913	NA
	15	rs1896797	84274591	15:84274591:G:A	G	A	0.496587	IMPUTED	0.98524	NA
	16	rs3751837	3583173	16:3583173:C:T	C	T	0.230375	IMPUTED	0.91803	NA
	16	rs56104880	4361138	16:4361138:T:C	T	C	0.294369	IMPUTED	0.9752	NA
	16	rs11074547	10136889	16:10136889:T:G	T	G	0.269625	IMPUTED	0.99029	NA
	16	rs78442819	10740982	16:10740982:G:C	G	C	0.205631	IMPUTED	0.88019	NA
	16	rs12446589*	28870962	16:28870962:G:A	G	A	0.394198	IMPUTED	0.95321	NA
	16	rs76219171	50188929	16:50188929:G:A	G	A	0.0477816	GENOTYPED	0.99424	0.93498
	16	rs35420030	53935407	16:53935407:T:C	T	C	0.052901	IMPUTED	0.93992	NA
	16	rs11648508*	58063513	16:58063513:G:T	G	T	0.280717	IMPUTED	0.9348	NA
	16	rs8047194	69891510	16:69891510:G:T	G	T	0.479522	IMPUTED	0.98042	NA
	16	rs11858992	75411445	16:75411445:A:C	A	C	0.397611	IMPUTED	0.95682	NA
	16	rs2345443	78225633	16:78225633:A:G	A	G	0.300341	GENOTYPED	0.99934	0.97738
	16	rs12918140	86403821	16:86403821:G:C	G	C	0.110068	IMPUTED	0.98538	NA
	16	rs6539952	86579223	16:86579223:C:A	C	A	0.214164	IMPUTED	0.96348	NA
	17	rs8082036*	3882613	17:3882613:G:C	G	C	0.494881	IMPUTED	0.95908	NA
	17	rs4796334*	6469793	17:6469793:G:A	G	A	0.494881	IMPUTED	0.88445	NA
	17	rs1215	7163350	17:7163350:A:G	A	G	0.139932	IMPUTED	0.96874	NA
	17	rs4968200*	7448457	17:7448457:C:G	C	G	0.142491	GENOTYPED	0.88601	0.23841
	17	rs34351630*	16030520	17:16030520:T:C	T	C	0.455631	IMPUTED	0.94059	NA
	17	rs2244592*	28072327	17:28072327:A:G	A	G	0.476962	IMPUTED	0.93564	NA
	17	rs62070648	29210595	17:29210595:G:A	G	A	0.267918	IMPUTED	0.95146	NA
	17	rs35246838	36915540	17:36915540:T:C	T	C	0.134812	IMPUTED	0.95283	NA
	17	rs8069451*	37504933	17:37504933:T:C	T	C	0.255973	IMPUTED	0.95231	NA
	17	rs79412431*	43940021	17:43940021:G:A	G	A	0.176621	IMPUTED	0.97519	NA
	17	rs12945803	46552229	17:46552229:T:C	T	C	0.220137	IMPUTED	0.97207	NA
	17	rs28519449	54195453	17:54195453:C:T	C	T	0.406997	IMPUTED	0.9711	NA
	17	rs8068952	59286644	17:59286644:G:C	G	C	0.226962	GENOTYPED	0.99405	0.93625
	17	rs77672322	62497964	17:62497964:C:T	C	T	0.0127986	GENOTYPED	0.99073	0.60362
	17	rs11653958	62686730	17:62686730:G:A	G	A	0.273038	IMPUTED	0.82121	NA
	17	rs6501431	68976415	17:68976415:C:T	C	T	0.237201	GENOTYPED	0.9924	0.89619
	17	rs6501455	69201811	17:69201811:A:G	A	G	0.449659	IMPUTED	0.96875	NA
	17	rs996865	69371318	17:69371318:C:T	C	T	0.0938567	IMPUTED	0.97481	NA
	17	rs9892893*	73525670	17:73525670:T:G	T	G	0.237201	IMPUTED	0.88204	NA
	17	rs59606152*	79952944	17:79952944:C:T	C	T	0.122014	IMPUTED	0.90153	NA
	18	rs513953	8801351	18:8801351:A:G	A	G	0.253413	IMPUTED	0.90195	NA
	18	rs8089099	10078071	18:10078071:G:A	G	A	0.261945	GENOTYPED	0.99927	0.98124
	18	rs1985511	19816712	18:19816712:A:T	A	T	0.395051	IMPUTED	0.95493	NA
	18	rs11082051	20234336	18:20234336:G:A	G	A	0.494027	IMPUTED	0.9618	NA
	18	rs9947743	20708321	18:20708321:G:A	G	A	0.198805	IMPUTED	0.90751	NA
	18	rs303752*	21074255	18:21074255:G:A	G	A	0.438567	IMPUTED	0.93112	NA
	18	rs1668091	22290711	18:22290711:T:C	T	C	0.319113	IMPUTED	0.96581	NA
	18	rs9807668	42827898	18:42827898:C:T	C	T	0.122014	IMPUTED	0.9897	NA
	18	rs12607758	51022606	18:51022606:C:T	C	T	0.37884	IMPUTED	0.93595	NA
	18	rs2202572	53566471	18:53566471:A:C	A	C	0.30802	IMPUTED	0.96213	NA
	19	rs11085744	10819967	19:10819967:C:T	C	T	0.384812	IMPUTED	0.95513	NA
	19	rs9636166	31829613	19:31829613:A:C	A	C	0.125427	IMPUTED	0.9857	NA
	19	rs2967516*	36881643	19:36881643:A:G	A	G	0.296075	GENOTYPED	0.99883	0.98417
	19	rs34093919*	41117300	19:41117300:G:A	G	A	0.0119454	GENOTYPED	0.98473	0.86863
	20	rs2145272	6626218	20:6626218:G:A	G	A	0.332765	GENOTYPED	0.99991	0.99742
	20	rs6032942	10745545	20:10745545:G:C	G	C	0.260239	IMPUTED	0.97408	NA
	20	rs2236180*	25282608	20:25282608:T:C	T	C	0.197099	IMPUTED	0.97012	NA
	20	rs4413223	30858967	20:30858967:G:A	G	A	0.164676	IMPUTED	0.9737	NA
	20	rs143384*	34025756	20:34025756:A:G	A	G	0.433447	GENOTYPED	0.99801	0.97267
	20	rs12481092	45486817	20:45486817:C:T	C	T	0.260239	IMPUTED	0.89263	NA
	20	rs4809221*	62372706	20:62372706:G:A	G	A	0.306314	IMPUTED	0.94316	NA
	21	rs12627254	35368402	21:35368402:G:T	G	T	0.127986	IMPUTED	0.99252	NA
	21	rs62213732	35675966	21:35675966:C:T	C	T	0.354096	IMPUTED	0.95085	NA
	22	rs1978968	18448113	22:18448113:C:T	C	T	0.232935	GENOTYPED	0.99999	0.99517
	22	rs9610955*	20790723	22:20790723:C:G	C	G	0.210751	IMPUTED	0.89382	NA
	22	rs2283847	28181399	22:28181399:C:T	C	T	0.417235	IMPUTED	0.77907	NA
	22	rs113111175	50867711	22:50867711:C:T	C	T	0.12116	IMPUTED	0.93254	NA
	CHROM=chromosome, rsID=reference SNP cluster ID, POS=reference position, REF=reference allele, ALT=alternative non-reference allele, SNP=CHROM:POS:REF:ALT, MAF=minor allele frequency in the specific cohort as the second most common allele count from the number of alleles in called genotypes in the specific cohort, TYPED=indicates if the variant was genotyped or imputed, R2=imputation quality as t…

## Sheet: Table S2
	Table S2: Descriptive statistics on each study and model sample, airway inflammatory biomarker levels and air pollution exposures in the SALIA cohort.
	<
		Sample with air pollution and genetic assessment available, but without airway inflammatory biomarkers available	Study sample on TNF-α level	Model sample on TNF-α level: women without any chronic inflammatory respiratory condition	Study sample on LTB4 level and the total number of cells	Model sample on LTB4 level and the total number of cells: women without any chronic inflammatory respiratory condition			mea
	N	533	292	212	296	214
	Airway inflammatory biomarkers
	Arithmetic mean tumor necrosis factor-α (TNF-α) [pg/ml] (sd)		2.47 (2.38)	2.34 (2.36)
	Geometric mean TNF-α [pg/ml] (gsd)		1.82 (2.07)	1.72 (2.05)
	Mean loge-TNF-α [pg/ml] (sd)		0.60 (0.73)	0.55 (0.72)
	Arithmetic mean leukotriene (LT) B4 [pg/ml] (sd)				866.95 (797.52)	869.76 (833.63)
	Geometric mean LTB4 [pg/ml] (gsd)				646.31 (2.14)	638.43 (2.18)
	Mean loge-LTB4 [pg/ml] (sd)				6.47 (0.76)	6.46 (0.78)
	Arithmetic mean total number of cells [x105] (sd)				22.95 (26.31)	22.36 (27.24)
	Geometric mean total number of cells [x105] (gsd)				14.77 (2.65)	14.26 (2.65)
	Mean loge-total number of cells [x105] (sd)				2.69 (0.97)	2.66 (0.98)
	Study characteristics
	Mean age ± sd	73.58 ± 2.95	74.41 ± 2.67	74.56 ± 2.69	74.38 ± 2.67	74.54 ± 2.70
	Mean body mass index [kg/m²] ± sd	27.31 ± 4.38	27.48 ± 4.49	27.30 ± 4.52	27.56 ± 4.55	27.40 ± 4.62
	Less than 10 years education of the participant or spouse (%)	93 (17.45)	49 (16.78)	32 (15.09)	51 (17.23)	33 (16.36)
	10 years maximal education of the participant or spouse (%)	263 (49.34)	148 (50.68)	112 (52.83)	150 (50.68)	113 (52.80)
	More than 10 years of the participant or spouse (%)	177 (33.21)	95 (32.53)	68 (32.08)	95 (32.09)	68 (31.78)
	Ever smoker (%)	101 (18.95)	49 (16.78)	35 (16.51)	49 (16.55)	35 (16.36)
	Second-hand smoking (%)	322 (60.41)	171 (58.56)	120 (56.60)	173 (58.45)	121 (56.54)
	Indoor mould (%)	65 (12.20)	44 (15.07)	29 (13.68)	45 (15.20)	29 (13.55)
	Unfavourable heating (%)	83 (15.57) [n=525]	45 (15.41) [n=285]	33 (15.57) [n=206]	44 (15.20) [n=289]	33 (15.42) [n=208]
	Chronic inflammatory respiratory conditions	179 (33.58)	80 (27.40)	0 (0)	81 (27.70)	0 (0)
	Air pollution exposure
	Median chronic NO2 exposure [µg/m3] (IQR)	29.87 (11.46)	29.83 (10.37)	29.07 (8.77)	29.83 (10.33)	28.30 (8.65)
	Median chronic NOx exposure [µg/m3] (IQR)	47.98 (32.28)	46.53 (27.72)	44.59 (25.16)	46.53 (27.52)	44.59 (24.90)
	Median chronic PM2.5 exposure [µg/m3] (IQR)	25.48 (3.06)	25.76 (2.70)	25.54 (2.54)	25.76 (2.78)	25.51 (2.51)
	Median chronic PM10 exposure [µg/m3] (IQR)	38.32 (3.79)	38.77 (3.03)	38.73 (3.14)	38.77 (3.01)	38.69 (3.23)
	Median chronic PMcoarse exposure [µg/m3] (IQR)	13.19 (3.12)	13.35 (2.68)	13.18 (2.56)	13.35 (2.68)	13.14 (2.56)
	Median chronic PM2.5 absorbance exposure [10-5/m] (IQR)	1.94 (0.67)	1.97 (0.54)	1.92 (0.54)	1.97 (0.56)	1.91 (0.56)
	sd=standard deviation, gsd=geometric standard deviation, IQR=interquartile range, the total number of cells=the sum of eosinophils, macrophages, neutrophils and epithelial cells in induced sputum, chronic inflammatory respiratory condition=any condition of asthma, chronic bronchitis, hay fever, cough, cough with sputum or chronic obstructive pulmonary disease, NO2=nitrogen dioxide, NOx=nitrogen o…

## Sheet: Table S3
	Table S3: The environmental main effects of chronic air pollution exposure and the polygenic main effects on natural log-transformed airway inflammatory biomarker level in elderly women using adjusted linear regression models in test dataset.
			Airway inflammatory biomarkers
			Tumor necrosis factor-α (TNF-α) (n=194)					Leukotriene (LT) B4 (n=197)					Total number (#) of cells (n=197)
			% change in TNF-α [pg/ml]	95% CI	beta	95% CI	p-value	% change in LTB4 [pg/ml]	95% CI	beta	95% CI	p-value	% change in # of cells [x105]	95% CI	beta	95% CI	p-value
	Environmental main effects [IQR]1
	NO2		4.08108	-7.781; 18.057	0.04	-0.081;0.166	0.5	19.7217	5.971; 36.206	0.18	0.058;0.309	0.005	25.86	6.396; 49.033	0.23	0.062;0.399	0.008
	NOx		5.12711	-5.824; 17.821	0.05	-0.060;0.164	0.362	20.925	7.681; 35.798	0.19	0.074;0.306	0.002	25.86	7.896; 47.403	0.23	0.076;0.388	0.004
	PM2.5		0	-13.325; 15.258	0	-0.143;0.142	0.992	22.1403	7.037; 40.074	0.2	0.068;0.337	0.004	9.41743	-9.244; 31.259	0.09	-0.097;0.272	0.353
	PM10		-0.995017	-11.219; 11.182	-0.01	-0.119;0.106	0.908	17.3511	5.338; 29.563	0.16	0.052;0.259	0.004	3.04545	-10.417; 18.887	0.03	-0.110;0.173	0.659
	PMcoarse		-5.82355	-16.89; 6.184	-0.06	-0.185;0.06	0.321	23.3678	8.872; 38.68	0.21	0.085;0.327	0.001	5.12711	-10.863; 24.359	0.05	-0.115;0.218	0.542
	PM2.5 absorbance		1.00502	-9.063; 12.075	0.01	-0.095;0.114	0.858	10.5171	-0.499; 22.507	0.1	-0.005;0.203	0.065	8.32871	-6.293; 24.11	0.08	-0.065;0.216	0.295
	Polygenic main effects [IQR]
	The polygenic weights are gained from the interaction terms between each SNP and the air pollution exposure using elastic net regression models.
	Polygenic risk scores2	NO2	-9.53184	-20.943; 3.562	-0.100172	-0.235;0.035	0.147557	-0.432615	-5.729; 5.127	-0.00433554	-0.059;0.05	0.877008	6.53933	-12.803; 30.213	0.063344	-0.137;0.264	0.536711
		NOx	-14.0179	-25.696; 0	-0.151031	-0.297;-0.005	0.0441438	0.700327	-8.607; 10.96	0.00697886	-0.090;0.104	0.888425	-8.5061	-25.844; 12.862	-0.0888978	-0.299;0.121	0.407685
		PM2.5	-10.838	-21.886; 1.816	-0.114715	-0.247;0.018	0.090738	1.90034	-6.293; 10.849	0.0188251	-0.065;0.103	0.661193	5.07394	-11.397; 24.608	0.0494941	-0.121;0.220	0.570005
		PM10	-6.92195	-18.942; 6.823	-0.0717318	-0.210;0.066	0.309186	4.94379	-12.89; 26.491	0.0482546	-0.138;0.235	0.612797	7.91019	-12.803; 33.509	0.0761291	-0.137;0.289	0.483823
		PMcoarse	-9.42294	-19.426; 1.816	-0.0989693	-0.216;0.018	0.0983941	0.953571	-14.015; 18.53	0.00949053	-0.151;0.170	0.907923	1.18933	-15.802; 21.653	0.0118232	-0.172;0.196	0.899774
		PM2.5 absorbance	-10.1429	-21.337; 2.634	-0.10695	-0.240;0.026	0.115637	2.06617	-14.871; 22.262	0.0204511	-0.161;0.201	0.824934	7.35872	-13.151; 32.711	0.0710055	-0.141;0.283	0.512937
	Total number of cells= the sum of eosinophils, macrophages, neutrophils and epithelial cells in induced sputum, CI=confidence interval, NO2=nitrogen dioxide, NOx=nitrogen oxides, PM2.5/10/coarse=particulate matter with aerodynamic diameters of ≤2.5/ ≤10/ 2.5–10µm, PM2.5 absorbance= reflectance of PM2.5 filters, IQR=interquartile range, p-value:<0.1, p-value:<0.05 1= Air pollution exposure: The me…

## Sheet: Table S4
	Table S4: The environmental main effects of chronic air pollution exposure and the polygenic main effects on natural log-transformed airway inflammatory biomarker level in elderly women using adjusted linear regression models (without adjustment for body mass index) in test dataset.
			Airway inflammatory biomarkers
			Tumor necrosis factor-α (TNF-α) (n=194)					Leukotriene (LT) B4 (n=197)					Total number (#) of cells (n=197)
			% change in TNF-α [pg/ml]	95% CI	beta	95% CI	p-value	% change in LTB4 [pg/ml]	95% CI	beta	95% CI	p-value	% change in # of cells [x105]	95% CI	beta	95% CI	p-value
	Environmental main effects [IQR]1
	NO2		4.08108	-7.781; 17.939	0.04	-0.081;0.165	0.506	20.925	7.144; 37.713	0.19	0.069;0.320	0.003	25.86	6.823; 49.332	0.23	0.066;0.401	0.007
	NOx		5.12711	-5.824; 17.704	0.05	-0.060;0.163	0.368	22.1403	8.763; 37.026	0.2	0.084;0.315	0.001	25.86	8.22; 47.55	0.23	0.079;0.389	0.003
	PM2.5		0	-13.151; 15.373	0	-0.141;0.143	0.986	22.1403	7.144; 40.495	0.2	0.069;0.340	0.004	9.41743	-9.154; 31.259	0.09	-0.096;0.272	0.35
	PM10		0	-10.952; 11.405	0	-0.116;0.108	0.939	16.1834	5.127; 29.434	0.15	0.050;0.258	0.004	3.04545	-10.417; 18.887	0.03	-0.110;0.173	0.663
	PMcoarse		-5.82355	-16.723; 6.29	-0.06	-0.183;0.061	0.33	23.3678	9.856; 39.934	0.21	0.094;0.336	0.001	6.18365	-10.417; 24.732	0.06	-0.110;0.221	0.511
	PM2.5 absorbance		1.00502	-8.972; 12.075	0.01	-0.094;0.114	0.853	11.6278	0.1; 23.491	0.11	0.001;0.211	0.05	8.32871	-6.012; 24.359	0.08	-0.062;0.218	0.277
	Polygenic main effects [IQR]
	The polygenic weights are gained from the interaction terms between each SNP and the air pollution exposure using elastic net regression models.
	Polygenic risk scores2	NO2	-9.51626	-21.022; 3.355	-0.1	-0.236;0.033	0.14	0	-4.972; 5.971	0	-0.051;0.058	0.902	6.18365	-12.716; 30.343	0.06	-0.136;0.265	0.529
		NOx	-13.9292	-25.77; 0	-0.15	-0.298;-0.007	0.042	2.02013	-7.781; 12.075	0.02	-0.081;0.114	0.742	-8.60688	-25.844; 12.75	-0.09	-0.299;0.120	0.402
		PM2.5	-11.308	-21.886; 1.613	-0.12	-0.247;0.016	0.087	3.04545	-5.162; 12.187	0.03	-0.053;0.115	0.466	5.12711	-11.219; 24.732	0.05	-0.119;0.221	0.559
		PM10	-6.76062	-18.698; 7.037	-0.07	-0.207;0.068	0.324	6.18365	-12.103; 27.89	0.06	-0.129;0.246	0.543	7.25082	-12.977; 33.109	0.07	-0.139;0.286	0.499
		PMcoarse	-9.51626	-19.346; 1.816	-0.1	-0.215;0.018	0.099	3.04545	-12.628; 20.563	0.03	-0.135;0.187	0.751	1.00502	-15.549; 21.896	0.01	-0.169;0.198	0.876
		PM2.5 absorbance	-9.51626	-21.022; 2.84	-0.1	-0.236;0.028	0.125	4.08108	-13.498; 24.483	0.04	-0.145;0.219	0.69	7.25082	-13.411; 32.181	0.07	-0.144;0.279	0.534
	Total number of cells= the sum of eosinophils, macrophages, neutrophils and epithelial cells in induced sputum, CI=confidence interval, NO2=nitrogen dioxide, NOx=nitrogen oxides, PM2.5/10/coarse=particulate matter with aerodynamic diameters of ≤2.5/ ≤10/ 2.5–10µm, PM2.5 absorbance= reflectance of PM2.5 filters, IQR=interquartile range, p-value:<0.1, p-value:<0.05 1= Air pollution exposure: The me…

## Sheet: Table S5
	Table S5: Gene-environment interaction effects between the weighted polygenic risk score and chronic air pollution exposure on natural log-transformed airway inflammatory biomarker levels in elderly women using adjusted linear regression models in test dataset.
		Airway inflammatory biomarkers
		Tumor necrosis factor-α (TNF-α) (n=194)					Leukotriene (LT) B4 (n=197)					Total number (#) of cells (n=197)
		% change in TNF-α [pg/ml]	95% CI	beta	95% CI	p-value	% change in LTB4 [pg/ml]	95% CI	beta	95% CI	p-value	% change in # of cells [x105]	95% CI	beta	95% CI	p-value
	Polygenic risk score1	-9.51626	-20.705; 4.081	-0.1	-0.232;0.040	0.168	-0.995017	-6.106; 4.603	-0.01	-0.063;0.045	0.755	5.12711	-13.671; 28.274	0.05	-0.147;0.249	0.614
	NO22	5.12711	-6.854; 19.363	0.05	-0.071;0.177	0.405	19.7217	5.654; 36.07	0.18	0.055;0.308	0.005	25.86	6.396; 49.332	0.23	0.062;0.401	0.008
	Polygenic risk score*NO2	8.32871	-9.607; 29.823	0.08	-0.101;0.261	0.386	3.04545	-3.825; 9.417	0.03	-0.039;0.090	0.437	-10.4166	-28.466; 11.516	-0.11	-0.335;0.109	0.319
	Polygenic risk score1	-11.308	-23.662; 3.149	-0.12	-0.270;0.031	0.122	0	-8.972; 10.076	0	-0.094;0.096	0.988	-7.68837	-25.099; 13.315	-0.08	-0.289;0.125	0.439
	NOx2	6.18365	-4.972; 19.363	0.06	-0.051;0.177	0.278	20.925	7.573; 35.663	0.19	0.073;0.305	0.002	25.86	7.466; 47.256	0.23	0.072;0.387	0.005
	Polygenic risk score*NOx	15.0274	-4.209; 37.026	0.14	-0.043;0.315	0.139	8.32871	-2.078; 19.722	0.08	-0.021;0.180	0.123	-0.995017	-21.651; 24.234	-0.01	-0.244;0.217	0.909
	Polygenic risk score1	-11.308	-21.964; 1.816	-0.12	-0.248;0.018	0.091	0	-8.149; 8.981	0	-0.085;0.086	0.991	4.08108	-12.103; 23.862	0.04	-0.129;0.214	0.624
	PM2.52	0	-13.238; 15.488	0	-0.142;0.144	0.993	22.1403	6.609; 40.214	0.2	0.064;0.338	0.005	8.32871	-10.506; 30.213	0.08	-0.111;0.264	0.427
	Polygenic risk score*PM2.5	2.02013	-16.806; 25.609	0.02	-0.184;0.228	0.834	1.00502	-7.133; 9.966	0.01	-0.074;0.095	0.805	6.18365	-14.786; 33.643	0.06	-0.160;0.290	0.575
	Polygenic risk score1	-6.76062	-19.104; 6.93	-0.07	-0.212;0.067	0.31	2.02013	-15.465; 22.262	0.02	-0.168;0.201	0.859	7.25082	-13.929; 32.711	0.07	-0.150;0.283	0.549
	PM102	-0.995017	-11.75; 10.738	-0.01	-0.125;0.102	0.845	16.1834	4.081; 28.403	0.15	0.040;0.250	0.007	4.08108	-9.968; 19.602	0.04	-0.105;0.179	0.611
	Polygenic risk score*PM10	1.00502	-14.871; 19.363	0.01	-0.161;0.177	0.928	-10.4166	-25.174; 6.396	-0.11	-0.290;0.062	0.204	7.25082	-11.662; 30.996	0.07	-0.124;0.27	0.468
	Polygenic risk score1	-9.51626	-19.587; 1.613	-0.1	-0.218;0.016	0.093	-0.995017	-15.211; 16.649	-0.01	-0.165;0.154	0.948	1.00502	-15.97; 21.774	0.01	-0.174;0.197	0.906
	PMcoarse2	-6.76062	-17.304; 5.76	-0.07	-0.190;0.056	0.288	22.1403	7.788; 38.127	0.2	0.075;0.323	0.002	5.12711	-11.219; 24.234	0.05	-0.119;0.217	0.565
	Polygenic risk score*PMcoarse	-3.92106	-16.389; 10.186	-0.04	-0.179;0.097	0.564	-6.76062	-23.738; 15.027	-0.07	-0.271;0.140	0.533	-3.92106	-22.74; 20.202	-0.04	-0.258;0.184	0.743
	Polygenic risk score1	-10.4166	-21.573; 2.327	-0.11	-0.243;0.023	0.106	1.00502	-15.97; 21.046	0.01	-0.174;0.191	0.928	7.25082	-13.843; 32.711	0.07	-0.149;0.283	0.544
	PM2.5 absorbance2	1.00502	-9.244; 11.851	0.01	-0.097;0.112	0.884	10.5171	-0.399; 23.368	0.1	-0.004;0.210	0.06	8.32871	-6.947; 24.982	0.08	-0.072;0.223	0.318
	Polygenic risk score*PM2.5 absorbance	-7.68837	-20.148; 5.654	-0.08	-0.225;0.055	0.236	-3.92106	-18.209; 12.975	-0.04	-0.201;0.122	0.631	-0.995017	-23.509; 28.66	-0.01	-0.268;0.252	0.954
	CI=confidence interval, p-value:<0.1, p-value:<0.05, the total number of cells=the sum of eosinophils, macrophages, neutrophils and epithelial cells in induced sputum, NO2=nitrogen dioxide, NOx=nitrogen oxides, PM2.5/10/coarse=particulate matter with aerodynamic diameters ≤2.5/ ≤10/ 2.5–10µm, PM2.5 absorbance=reflectance of PM2.5 filters 1=Individual weighted polygenic risk scores derived by the …

## Sheet: Table S6
	Table S6: Gene-environment interaction effects between the weighted binary polygenic risk score (genetic low-risk vs. high-risk group) and chronic air pollution exposure on natural log-transformed airway inflammatory biomarker levels in elderly women using adjusted linear regression models in test dataset.
		Airway inflammatory biomarkers
		Tumor necrosis factor-α (TNF-α) (n=194)					Leukotriene (LT) B4 (n=197)					Total number (#) of cells (n=197)
		% change in TNF-α [pg/ml]	95% CI	beta	95% CI	p-value	% change in LTB4 [pg/ml]	95% CI	beta	95% CI	p-value	% change in # of cells [x105]	95% CI	beta	95% CI	p-value
	Polygenic high-risk vs. low-risk group1	-18.1269	-33.169; 0.2	-0.2	-0.403;0.002	0.054	25.86	-0.399; 59.68	0.23	-0.004;0.468	0.055	10.5171	-16.389; 46.082	0.1	-0.179;0.379	0.483
	NO22	-0.995017	-15.802; 16.883	-0.01	-0.172;0.156	0.922	2.02013	-22.663; 33.91	0.02	-0.257;0.292	0.899	40.4948	8.546; 81.848	0.34	0.082;0.598	0.011
	Polygenic high-risk vs. low-risk group*NO2	12.7497	-11.662; 43.764	0.12	-0.124;0.363	0.338	22.1403	-10.237; 65.202	0.2	-0.108;0.502	0.208	-17.3041	-41.316; 15.373	-0.19	-0.533;0.143	0.261
	Polygenic high-risk vs. low-risk group1	-17.3041	-32.43; 1.715	-0.19	-0.392;0.017	0.074	18.5305	-3.246; 46.375	0.17	-0.033;0.381	0.101	5.12711	-20.547; 39.515	0.05	-0.230;0.333	0.72
	NOx2	4.08108	-10.327; 21.046	0.04	-0.109;0.191	0.593	10.5171	-7.318; 32.181	0.1	-0.076;0.279	0.263	33.6427	7.358; 66.196	0.29	0.071;0.508	0.01
	Polygenic high-risk vs. low-risk group*NOx	2.02013	-17.634; 27.379	0.02	-0.194;0.242	0.83	16.1834	-7.04; 46.375	0.15	-0.073;0.381	0.184	-11.308	-34.361; 20.683	-0.12	-0.421;0.188	0.455
	Polygenic high-risk vs. low-risk group1	-15.6335	-31.477; 3.149	-0.17	-0.378;0.031	0.098	10.5171	-10.147; 35.798	0.1	-0.107;0.306	0.348	13.8828	-13.843; 51.135	0.13	-0.149;0.413	0.358
	PM2.52	-0.995017	-18.127; 20.804	-0.01	-0.200;0.189	0.959	24.6077	1.715; 51.135	0.22	0.017;0.413	0.035	3.04545	-22.663; 37.851	0.03	-0.257;0.321	0.827
	Polygenic high-risk vs. low-risk group*PM2.5	3.04545	-22.198; 37.713	0.03	-0.251;0.320	0.813	-2.95545	-25.77; 26.491	-0.03	-0.298;0.235	0.816	9.41743	-24.573; 57.933	0.09	-0.282;0.457	0.643
	Polygenic high-risk vs. low-risk group1	-3.92106	-21.651; 18.53	-0.04	-0.244;0.170	0.726	5.12711	-14.273; 29.175	0.05	-0.154;0.256	0.626	16.1834	-13.498; 56.518	0.15	-0.145;0.448	0.317
	PM102	-1.98013	-16.556; 16.067	-0.02	-0.181;0.149	0.846	17.3511	3.458; 34.313	0.16	0.034;0.295	0.014	-0.995017	-20.467; 24.359	-0.01	-0.229;0.218	0.962
	Polygenic high-risk vs. low-risk group*PM10	2.02013	-18.86; 27.379	0.02	-0.209;0.242	0.888	-2.95545	-21.416; 19.722	-0.03	-0.241;0.180	0.776	6.18365	-20.228; 41.623	0.06	-0.226;0.348	0.677
	Polygenic high-risk vs. low-risk group1	-11.308	-27.819; 8.763	-0.12	-0.326;0.084	0.25	27.1249	1.511; 59.361	0.24	0.015;0.466	0.038	-7.68837	-30.441; 21.896	-0.08	-0.363;0.198	0.566
	PMcoarse2	-4.87706	-19.989; 12.412	-0.05	-0.223;0.117	0.543	6.18365	-14.273; 32.049	0.06	-0.154;0.278	0.573	6.18365	-15.549; 33.376	0.06	-0.169;0.288	0.61
	Polygenic high-risk vs. low-risk group*PMcoarse	-1.98013	-23.049; 25.232	-0.02	-0.262;0.225	0.881	22.1403	-5.351; 58.091	0.2	-0.055;0.458	0.125	-0.995017	-29.107; 37.163	-0.01	-0.344;0.316	0.936
	Polygenic high-risk vs. low-risk group1	-10.4166	-27.312; 9.856	-0.11	-0.319;0.094	0.285	9.41743	-11.927; 35.527	0.09	-0.127;0.304	0.421	6.18365	-21.022; 43.476	0.06	-0.236;0.361	0.681
	PM2.5 absorbance2	4.08108	-8.881; 18.294	0.04	-0.093;0.168	0.575	5.12711	-12.716; 26.491	0.05	-0.136;0.235	0.603	18.5305	-8.424; 53.572	0.17	-0.088;0.429	0.198
	Polygenic high-risk vs. low-risk group*PM2.5 absorbance	-7.68837	-25.174; 14.912	-0.08	-0.290;0.139	0.491	7.25082	-14.358; 33.776	0.07	-0.155;0.291	0.551	-13.0642	-35.725; 18.649	-0.14	-0.442;0.171	0.389
	CI=confidence interval, p-value:<0.1, p-value:<0.05, the total number of cells= the sum of eosinophils, macrophages, neutrophils and epithelial cells in induced sputum, NO2=nitrogen dioxide, NOx=nitrogen oxides, PM2.5/10/coarse=particulate matter with aerodynamic diameters of ≤2.5/ ≤10/ 2.5–10µm, PM2.5 absorbance= reflectance of PM2.5 filters 1=Individual weighted polygenic risk scores derived by…

## Sheet: Table S7
	Table S7: Gene-environment interaction effects between the weighted polygenic risk score and chronic air pollution exposure on natural log-transformed airway inflammatory biomarker levels in elderly women using linear regression models in test dataset with additional adjustment according to indoor air pollution (exposure to mould), and unfavourable heating.
		Airway inflammatory biomarkers
		Tumor necrosis factor-α (TNF-α) (n=190)					Leukotriene (LT) B4 (n=193)					Total number (#) of cells (n=193)
		% change in TNF-α [pg/ml]	95% CI	beta	95% CI	p-value	% change in LTB4 [pg/ml]	95% CI	beta	95% CI	p-value	% change in # of cells [x105]	95% CI	beta	95% CI	p-value
	Polygenic risk score1	-8.60688	-20.705; 5.443	-0.09	-0.232;0.053	0.222	-0.995017	-6.293; 4.603	-0.01	-0.065;0.045	0.721	5.12711	-13.498; 28.66	0.05	-0.145;0.252	0.596
	NO22	5.12711	-7.781; 20.442	0.05	-0.081;0.186	0.439	19.7217	4.603; 37.438	0.18	0.045;0.318	0.01	22.1403	2.327; 47.108	0.2	0.023;0.386	0.029
	Polygenic risk score*NO2	8.32871	-10.863; 32.711	0.08	-0.115;0.283	0.41	3.04545	-3.729; 9.856	0.03	-0.038;0.094	0.405	-14.7856	-32.227; 6.609	-0.16	-0.389;0.064	0.162
	Polygenic risk score1	-8.60688	-22.12; 6.503	-0.09	-0.250;0.063	0.242	0	-9.516; 9.746	0	-0.100;0.093	0.948	-8.60688	-25.472; 13.088	-0.09	-0.294;0.123	0.424
	NOx2	7.25082	-5.067; 21.896	0.07	-0.052;0.198	0.254	22.1403	7.251; 38.127	0.2	0.070;0.323	0.003	22.1403	3.355; 45.063	0.2	0.033;0.372	0.02
	Polygenic risk score*NOx	16.1834	-3.536; 41.34	0.15	-0.036;0.346	0.114	8.32871	-2.078; 20.563	0.08	-0.021;0.187	0.118	-6.76062	-26.582; 18.412	-0.07	-0.309;0.169	0.566
	Polygenic risk score1	-10.4166	-21.73; 2.942	-0.11	-0.245;0.029	0.124	0	-8.332; 8.981	0	-0.087;0.086	0.995	8.32871	-8.881; 29.434	0.08	-0.093;0.258	0.357
	PM2.52	1.00502	-13.151; 16.416	0.01	-0.141;0.152	0.941	20.925	5.548; 39.654	0.19	0.054;0.334	0.007	7.25082	-11.574; 28.788	0.07	-0.123;0.253	0.499
	Polygenic risk score*PM2.5	4.08108	-15.549; 28.274	0.04	-0.169;0.249	0.709	1.00502	-7.04; 10.407	0.01	-0.073;0.099	0.774	2.02013	-18.535; 28.274	0.02	-0.205;0.249	0.848
	Polygenic risk score1	-6.76062	-19.507; 7.144	-0.07	-0.217;0.069	0.313	2.02013	-16.054; 23.121	0.02	-0.175;0.208	0.869	5.12711	-15.211; 30.735	0.05	-0.165;0.268	0.642
	PM102	-0.995017	-11.75; 11.405	-0.01	-0.125;0.108	0.885	15.0274	3.562; 28.403	0.14	0.035;0.250	0.01	2.02013	-11.219; 18.175	0.02	-0.119;0.167	0.741
	Polygenic risk score*PM10	2.02013	-14.358; 20.683	0.02	-0.155;0.188	0.853	-10.4166	-24.949; 7.251	-0.11	-0.287;0.070	0.233	5.12711	-13.584; 28.146	0.05	-0.146;0.248	0.612
	Polygenic risk score1	-8.60688	-19.346; 2.84	-0.09	-0.215;0.028	0.134	-0.995017	-16.306; 16.183	-0.01	-0.178;0.150	0.867	2.02013	-15.465; 22.753	0.02	-0.168;0.205	0.848
	PMcoarse2	-6.76062	-17.799; 5.866	-0.07	-0.196;0.057	0.283	22.1403	7.144; 38.127	0.2	0.069;0.323	0.003	3.04545	-12.716; 22.507	0.03	-0.136;0.203	0.701
	Polygenic risk score*PMcoarse	-4.87706	-17.387; 9.199	-0.05	-0.191;0.088	0.469	-5.82355	-23.509; 15.951	-0.06	-0.268;0.148	0.574	-5.82355	-24.422; 17.586	-0.06	-0.280;0.162	0.602
	Polygenic risk score1	-10.4166	-21.886; 3.045	-0.11	-0.247;0.030	0.126	0	-17.056; 20.925	0	-0.187;0.190	0.988	4.08108	-16.138; 29.305	0.04	-0.176;0.257	0.714
	PM2.5 absorbance2	1.00502	-9.787; 11.963	0.01	-0.103;0.113	0.923	10.5171	-1.094; 23.121	0.1	-0.011;0.208	0.08	7.25082	-8.057; 24.11	0.07	-0.084;0.216	0.387
	Polygenic risk score*PM2.5 absorbance	-8.60688	-21.022; 4.917	-0.09	-0.236;0.048	0.197	-2.95545	-17.963; 13.655	-0.03	-0.198;0.128	0.675	-5.82355	-27.675; 22.385	-0.06	-0.324;0.202	0.65
	CI=confidence interval, p-value:<0.1, p-value:<0.05, the total number of cells= the sum of eosinophils, macrophages, neutrophils and epithelial cells in induced sputum, NO2=nitrogen dioxide, NOx=nitrogen oxides, PM2.5/10/coarse=particulate matter with aerodynamic diameters ≤2.5/ ≤10/ 2.5–10µm, PM2.5 absorbance= reflectance of PM2.5 filters 1=Individual weighted polygenic risk scores derived by th…

## Sheet: Table S8
	Table S8: Gene-environment interaction effects between the weighted polygenic risk score and chronic air pollution exposure on natural log-transformed airway inflammatory biomarker levels in elderly women using linear regression models in test dataset with no adjustment according to body mass index.
		Airway inflammatory biomarkers
		Tumor necrosis factor-α (TNF-α) (n=190)					Leukotriene (LT) B4 (n=193)					Total number (#) of cells (n=193)
		% change in TNF-α [pg/ml]	95% CI	beta	95% CI	p-value	% change in LTB4 [pg/ml]	95% CI	beta	95% CI	p-value	% change in # of cells [x105]	95% CI	beta	95% CI	p-value
	Polygenic risk score1	-9.51626	-20.785; 3.873	-0.1	-0.233;0.038	0.159	0	-5.446; 5.338	0	-0.056;0.052	0.94	5.12711	-13.584; 28.274	0.05	-0.146;0.249	0.61
	NO22	5.12711	-6.854; 19.244	0.05	-0.071;0.176	0.409	20.925	6.716; 37.575	0.19	0.065;0.319	0.003	25.86	6.823; 49.481	0.23	0.066;0.402	0.007
	Polygenic risk score*NO2	8.32871	-9.607; 29.693	0.08	-0.101;0.26	0.389	2.02013	-4.113; 9.308	0.02	-0.042;0.089	0.48	-10.4166	-28.395; 11.516	-0.11	-0.334;0.109	0.32
	Polygenic risk score1	-11.308	-23.738; 2.942	-0.12	-0.271;0.029	0.115	1.00502	-8.241; 10.96	0.01	-0.086;0.104	0.859	-7.68837	-25.099; 13.202	-0.08	-0.289;0.124	0.435
	NOx2	6.18365	-4.972; 19.125	0.06	-0.051;0.175	0.284	22.1403	8.546; 36.889	0.2	0.082;0.314	0.001	25.86	7.896; 47.403	0.23	0.076;0.388	0.004
	Polygenic risk score*NOx	13.8828	-4.305; 36.752	0.13	-0.044;0.313	0.142	8.32871	-2.274; 19.722	0.08	-0.023;0.18	0.132	-0.995017	-21.494; 24.359	-0.01	-0.242;0.218	0.917
	Polygenic risk score1	-11.308	-22.042; 1.715	-0.12	-0.249;0.017	0.088	1.00502	-7.04; 10.296	0.01	-0.073;0.098	0.772	4.08108	-11.927; 23.986	0.04	-0.127;0.215	0.613
	PM2.52	0	-13.064; 15.604	0	-0.140;0.145	0.974	22.1403	6.29; 40.074	0.2	0.061;0.337	0.005	8.32871	-10.506; 30.213	0.08	-0.111;0.264	0.424
	Polygenic risk score*PM2.5	2.02013	-16.89; 25.483	0.02	-0.185;0.227	0.84	1.00502	-7.04; 10.296	0.01	-0.073;0.098	0.773	7.25082	-14.7; 33.643	0.07	-0.159;0.29	0.569
	Polygenic risk score1	-6.76062	-18.86; 7.144	-0.07	-0.209;0.069	0.325	3.04545	-14.615; 23.615	0.03	-0.158;0.212	0.775	6.18365	-14.101; 32.313	0.06	-0.152;0.28	0.56
	PM102	-0.995017	-11.397; 10.96	-0.01	-0.121;0.104	0.883	15.0274	3.562; 28.018	0.14	0.035;0.247	0.01	4.08108	-10.058; 19.483	0.04	-0.106;0.178	0.619
	Polygenic risk score*PM10	0	-15.126; 18.768	0	-0.164;0.172	0.965	-13.0642	-27.24; 3.045	-0.14	-0.318;0.03	0.107	7.25082	-12.19; 29.823	0.07	-0.130;0.261	0.512
	Polygenic risk score1	-9.51626	-19.587; 1.613	-0.1	-0.218;0.016	0.093	1.00502	-13.843; 18.412	0.01	-0.149;0.169	0.903	1.00502	-15.802; 21.896	0.01	-0.172;0.198	0.887
	PMcoarse2	-6.76062	-17.221; 5.866	-0.07	-0.189;0.057	0.293	22.1403	8.329; 38.958	0.2	0.080;0.329	0.001	5.12711	-10.774; 24.608	0.05	-0.114;0.22	0.534
	Polygenic risk score*PMcoarse	-3.92106	-16.556; 9.856	-0.04	-0.181;0.094	0.533	-7.68837	-25.024; 13.088	-0.08	-0.288;0.123	0.431	-3.92106	-22.663; 20.322	-0.04	-0.257;0.185	0.751
	Polygenic risk score1	-10.4166	-21.337; 2.532	-0.11	-0.240;0.025	0.113	2.02013	-14.615; 23.121	0.02	-0.158;0.208	0.791	6.18365	-14.101; 32.049	0.06	-0.152;0.278	0.567
	PM2.5 absorbance2	1.00502	-9.154; 11.851	0.01	-0.096;0.112	0.88	11.6278	0.3; 24.234	0.11	0.003;0.217	0.045	8.32871	-6.574; 25.358	0.08	-0.068;0.226	0.292
	Polygenic risk score*PM2.5 absorbance	-8.60688	-20.148; 5.654	-0.09	-0.225;0.055	0.234	-5.82355	-19.507; 11.182	-0.06	-0.217;0.106	0.503	-0.995017	-23.815; 27.762	-0.01	-0.272;0.245	0.917
	CI=confidence interval, p-value:<0.1, p-value:<0.05, the total number of cells= the sum of eosinophils, macrophages, neutrophils and epithelial cells in induced sputum, NO2=nitrogen dioxide, NOx=nitrogen oxides, PM2.5/10/coarse=particulate matter with aerodynamic diameters ≤2.5/ ≤10/ 2.5–10µm, PM2.5 absorbance= reflectance of PM2.5 filters 1=Individual weighted polygenic risk scores derived by th…

## Sheet: Table S9
	Table S9: Gene-environment interaction effects between the weighted polygenic risk score and chronic air pollution exposure on natural log-transformed airway inflammatory biomarker levels in elderly women using adjusted linear regression models in test dataset excluding women with any chronic inflammatory respiratory condition.
		Airway inflammatory biomarkers
		Tumor necrosis factor-α (TNF-α) (n=141)					Leukotriene (LT) B4 (n=142)					Total number (#) of cells (n=142)
		% change in TNF-α [pg/ml]	95% CI	beta	95% CI	p-value	% change in LTB4 [pg/ml]	95% CI	beta	95% CI	p-value	% change in # of cells [x105]	95% CI	beta	95% CI	p-value
	Polygenic risk score1	9.41743	-11.219; 35.798	0.09	-0.119;0.306	0.392	-1.98013	-16.473; 15.835	-0.02	-0.180;0.147	0.845	3.04545	-12.453; 21.531	0.03	-0.133;0.195	0.712
	NO22	11.6278	-1.587; 27.379	0.11	-0.016;0.242	0.087	4.08108	-9.154; 19.961	0.04	-0.096;0.182	0.548	12.7497	-6.387; 35.121	0.12	-0.066;0.301	0.213
	Polygenic risk score*NO2	-18.1269	-34.819; 3.252	-0.2	-0.428;0.032	0.094	0	-13.843; 16.183	0	-0.149;0.150	0.995	-3.92106	-16.723; 11.405	-0.04	-0.183;0.108	0.615
	Polygenic risk score1	9.41743	-10.685; 34.582	0.09	-0.113;0.297	0.381	-3.92106	-17.304; 11.071	-0.04	-0.190;0.105	0.577	-13.9292	-31.614; 8.546	-0.15	-0.380;0.082	0.207
	NOx2	15.0274	0.702; 30.213	0.14	0.007;0.264	0.041	3.04545	-10.237; 19.363	0.03	-0.108;0.177	0.632	15.0274	-4.209; 39.097	0.14	-0.043;0.330	0.135
	Polygenic risk score*NOx	-15.6335	-33.302; 5.971	-0.17	-0.405;0.058	0.145	0	-13.151; 15.373	0	-0.141;0.143	0.988	0	-17.717; 21.046	0	-0.195;0.191	0.983
	Polygenic risk score1	-13.9292	-28.752; 4.185	-0.15	-0.339;0.041	0.127	0	-15.886; 18.294	0	-0.173;0.168	0.976	30.9964	-1.292; 75.593	0.27	-0.013;0.563	0.063
	PM2.52	15.0274	-2.664; 36.07	0.14	-0.027;0.308	0.102	11.6278	-5.824; 31.128	0.11	-0.060;0.271	0.213	7.25082	-13.411; 31.785	0.07	-0.144;0.276	0.538
	Polygenic risk score*PM2.5	7.25082	-18.942; 43.047	0.07	-0.210;0.358	0.61	2.02013	-17.139; 25.107	0.02	-0.188;0.224	0.863	2.02013	-33.035; 55.116	0.02	-0.401;0.439	0.929
	Polygenic risk score1	0	-13.325; 16.532	0	-0.143;0.153	0.949	2.02013	-16.054; 24.982	0.02	-0.175;0.223	0.814	15.0274	-0.1; 32.578	0.14	-0.001;0.282	0.053
	PM102	10.5171	-2.858; 24.732	0.1	-0.029;0.221	0.134	3.04545	-9.063; 17.704	0.03	-0.095;0.163	0.606	-1.98013	-17.221; 15.027	-0.02	-0.189;0.140	0.772
	Polygenic risk score*PM10	-5.82355	-20.943; 12.524	-0.06	-0.235;0.118	0.517	3.04545	-17.881; 29.434	0.03	-0.197;0.258	0.794	7.25082	-7.133; 23.244	0.07	-0.074;0.209	0.351
	Polygenic risk score1	8.32871	-13.929; 35.934	0.08	-0.150;0.307	0.503	4.08108	-12.19; 23.615	0.04	-0.130;0.212	0.64	37.7128	11.963; 69.215	0.32	0.113;0.526	0.003
	PMcoarse2	5.12711	-9.335; 21.167	0.05	-0.098;0.192	0.525	4.08108	-11.485; 22.14	0.04	-0.122;0.200	0.637	4.08108	-14.615; 27.762	0.04	-0.158;0.245	0.67
	Polygenic risk score*PMcoarse	-4.87706	-29.813; 28.788	-0.05	-0.354;0.253	0.743	5.12711	-13.498; 28.788	0.05	-0.145;0.253	0.596	-7.68837	-31.202; 24.359	-0.08	-0.374;0.218	0.606
	Polygenic risk score1	-0.995017	-2.955; 1.918	-0.01	-0.030;0.019	0.656	2.02013	-14.273; 21.167	0.02	-0.154;0.192	0.83	12.7497	1.41; 25.609	0.12	0.014;0.228	0.028
	PM2.5 absorbance2	16.1834	1.005; 33.242	0.15	0.010;0.287	0.037	2.02013	-10.685; 17.468	0.02	-0.113;0.161	0.735	2.02013	-14.187; 22.14	0.02	-0.153;0.200	0.791
	Polygenic risk score*PM2.5 absorbance	1.00502	-1.882; 4.498	0.01	-0.019;0.044	0.441	8.32871	-7.411; 27.634	0.08	-0.077;0.244	0.311	-0.995017	-12.977; 12.637	-0.01	-0.139;0.119	0.877
	chronic inflammatory respiratory condition= any condition of asthma, chronic bronchitis, hay fever, cough, cough with sputum or chronic obstructive pulmonary disease, CI=confidence interval, p-value:<0.1, p-value:<0.05, the total number of cells= the sum of eosinophils, macrophages, neutrophils and epithelial cells in induced sputum, NO2=nitrogen dioxide, NOx=nitrogen oxides, PM2.5/10/coarse=part…

## Sheet: Table S10
	Table S10: Gene-environment interaction effects between the weighted polygenic risk score including only the Sentinel SNPs belonging to causal genes and chronic air pollution exposure on natural log-transformed airway inflammatory biomarker levels in elderly women using adjusted linear regression models in test dataset.
		Airway inflammatory biomarkers
		Tumor necrosis factor-α (TNF-α) (n=194)					Leukotriene (LT) B4 (n=197)					Total number (#) of cells (n=197)
		% change in TNF-α [pg/ml]	95% CI	beta	95% CI	p-value	% change in LTB4 [pg/ml]	95% CI	beta	95% CI	p-value	% change in # of cells [x105]	95% CI	beta	95% CI	p-value
	Polygenic risk score1	-5.82355	-18.535; 8.112	-0.06	-0.205;0.078	0.379	-1.98013	-11.219; 8.437	-0.02	-0.119;0.081	0.714	9.41743	-10.417; 33.776	0.09	-0.110;0.291	0.375
	NO22	3.04545	-8.789; 16.883	0.03	-0.092;0.156	0.615	19.7217	5.654; 36.206	0.18	0.055;0.309	0.005	25.86	6.078; 48.884	0.23	0.059;0.398	0.009
	Polygenic risk score*NO2	-10.4166	-23.815; 5.866	-0.11	-0.272;0.057	0.203	3.04545	-8.607; 15.373	0.03	-0.090;0.143	0.651	-4.87706	-26.655; 22.507	-0.05	-0.310;0.203	0.682
	Polygenic risk score1	-6.76062	-17.634; 6.396	-0.07	-0.194;0.062	0.315	-1.98013	-8.698; 4.498	-0.02	-0.091;0.044	0.494	8.32871	-11.219; 32.578	0.08	-0.119;0.282	0.426
	NOx2	5.12711	-6.106; 17.586	0.05	-0.063;0.162	0.389	20.925	7.573; 35.934	0.19	0.073;0.307	0.002	25.86	8.22; 47.846	0.23	0.079;0.391	0.004
	Polygenic risk score*NOx	2.02013	-11.662; 16.766	0.02	-0.124;0.155	0.826	2.02013	-5.162; 8.872	0.02	-0.053;0.085	0.643	22.1403	-5.067; 56.988	0.2	-0.052;0.451	0.122
	Polygenic risk score1	1.00502	-12.19; 15.835	0.01	-0.130;0.147	0.9	-2.95545	-8.881; 3.149	-0.03	-0.093;0.031	0.324	10.5171	-13.325; 40.354	0.1	-0.143;0.339	0.428
	PM2.52	-2.95545	-15.465; 12.412	-0.03	-0.168;0.117	0.727	23.3678	7.037; 40.776	0.21	0.068;0.342	0.004	11.6278	-7.411; 34.044	0.11	-0.077;0.293	0.254
	Polygenic risk score*PM2.5	-24.4216	-39.226; -5.824	-0.28	-0.498;-0.066	0.011	2.02013	-4.113; 8.654	0.02	-0.042;0.083	0.521	-28.823	-50.49; 2.737	-0.34	-0.703;0.027	0.071
	Polygenic risk score1	1.00502	-10.952; 14.454	0.01	-0.116;0.135	0.881	-3.92106	-16.973; 11.516	-0.04	-0.186;0.109	0.608	13.8828	-9.335; 42.476	0.13	-0.098;0.354	0.27
	PM102	-1.98013	-12.628; 10.076	-0.02	-0.135;0.096	0.735	17.3511	5.866; 30.474	0.16	0.057;0.266	0.003	5.12711	-9.063; 20.563	0.05	-0.095;0.187	0.524
	Polygenic risk score*PM10	-9.51626	-22.663; 5.76	-0.1	-0.257;0.056	0.211	-4.87706	-16.054; 8.872	-0.05	-0.175;0.085	0.498	-21.3372	-38.492; 1.207	-0.24	-0.486;0.012	0.063
	Polygenic risk score1	-5.82355	-16.64; 7.358	-0.06	-0.182;0.071	0.392	-2.95545	-16.306; 12.524	-0.03	-0.178;0.118	0.69	11.6278	-12.628; 41.482	0.11	-0.135;0.347	0.391
	PMcoarse2	-4.87706	-16.473; 7.358	-0.05	-0.180;0.071	0.393	22.1403	8.22; 38.403	0.2	0.079;0.325	0.002	6.18365	-10.327; 24.732	0.06	-0.109;0.221	0.508
	Polygenic risk score*PMcoarse	-1.98013	-14.786; 11.739	-0.02	-0.160;0.111	0.723	-6.76062	-22.818; 13.428	-0.07	-0.259;0.126	0.498	-28.1076	-47.006; -1.98	-0.33	-0.635;-0.022	0.037
	Polygenic risk score1	-1.98013	-14.101; 11.071	-0.02	-0.152;0.105	0.721	-0.995017	-14.358; 14.339	-0.01	-0.155;0.134	0.892	7.25082	-17.469; 40.495	0.07	-0.192;0.34	0.586
	PM2.5 absorbance2	3.04545	-7.318; 14.111	0.03	-0.076;0.132	0.6	10.5171	-0.797; 22.507	0.1	-0.008;0.203	0.073	12.7497	-2.469; 30.474	0.12	-0.025;0.266	0.107
	Polygenic risk score*PM2.5 absorbance	-17.3041	-27.964; -3.921	-0.19	-0.328;-0.046	0.01	3.04545	-8.607; 15.488	0.03	-0.090;0.144	0.654	-30.9266	-49.742; -4.877	-0.37	-0.688;-0.05	0.024
	CI=confidence interval, p-value:<0.1, p-value:<0.05, the total number of cells=the sum of eosinophils, macrophages, neutrophils and epithelial cells in induced sputum, NO2=nitrogen dioxide, NOx=nitrogen oxides, PM2.5/10/coarse=particulate matter with aerodynamic diameters ≤2.5/ ≤10/ 2.5–10µm, PM2.5 absorbance=reflectance of PM2.5 filters 1=Individual weighted polygenic risk scores derived by the …
